# Supplementary material for: Oncolytic Vaccinia Virus Expressing HSP70 shRNA Exerts Anti-Tumor Effects in Human Ovarian Cancer via Triggering the Autophagy–ROS Feedback Loop and Immune Activation
Source: Viruses. 2025 Oct 27;17(11):1423. doi: 10.3390/v17111423 (PMC12656899; doi:10.3390/v17111423)
Supplement: Supplementary file 1 [file viruses-17-01423-s001.zip]

Archive with 1 entries (1 files):
- viruses-3887882-supplementary.pdf
